# Supplementary material for: Triazole-imidazo[1,2-b]pyrazoles Able to Counteract Melanoma Cell Survival Without Compromising the Viability of Healthy Keratinocytes
Source: Int J Mol Sci. 2025 Jun 30;26(13):6312. doi: 10.3390/ijms26136312 (PMC12249857; doi:10.3390/ijms26136312)
Supplement: Supplementary file 1 [file ijms-26-06312-s001.zip]

Archive with 1 entries (1 files):
- ijms-3688419-supplementary.pdf
